# Supplementary material for: The language disorder of prion disease is characteristic of a dynamic aphasia and is rarely an isolated clinical feature
Source: PLoS One. 2018 Jan 5;13(1):e0190818. doi: 10.1371/journal.pone.0190818 (PMC5755885; doi:10.1371/journal.pone.0190818)
Supplement: S1 File — Total MRC Scale scores for all patients (n = 568). (XLSX) [file pone.0190818.s001.xlsx]

## Sheet: Anon
No	Best verbal response	Total MRC Score
1	3	12
1	3	12
1	3	10
1	3	9
1	2	6
1	1	3
2	0	0
3	3	17
3	3	9
3	3	7
3	2	5
4	0	0
5	1	4
6	4	8
7	4	18
8	2	11
8	3	11
8	4	10
8	3	10
8	3	9
8	2	9
8	3	9
8	2	9
8	3	9
8	2	8
8	3	8
8	2	7
8	2	6
8	1	6
8	0	2
9	3	7
9	3	6
9	3	6
9	3	6
9	3	5
9	3	5
9	3	5
9	3	5
9	3	4
10	0	0
11	3	16
11	3	15
11	3	14
11	3	14
11	3	14
11	3	12
11	3	12
11	3	11
11	3	11
11	3	11
11	3	11
11	3	10
11	3	10
11	3	10
11	3	7
11	2	7
11	2	5
11	2	5
11	1	5
11	3	5
11	1	2
11	0	0
12	1	2
13	4	14
14	4	20
14	4	19
14	4	18
14	4	17
14	4	16
14	4	15
14	3	14
14	4	14
14	3	13
14	3	12
14	3	11
14	3	10
14	3	9
14	3	9
14	3	9
14	3	8
14	2	8
14	1	6
15	3	18
15	3	13
15	3	10
15	3	10
15	3	9
15	3	9
15	3	9
15	3	8
15	3	8
15	3	8
15	3	6
15	3	6
15	2	5
15	1	5
15	1	5
15	0	2
15	0	2
16	1	2
17	4	19
17	4	19
17	3	14
17	3	14
17	3	14
17	3	14
17	4	13
17	3	12
17	3	10
17	3	9
17	3	9
17	3	9
17	3	8
17	3	8
17	3	7
17	2	6
17	2	4
18	0	0
19	4	19
19	3	14
19	1	4
19	1	3
19	1	3
19	0	1
20	3	8
21	4	18
21	3	18
21	3	15
21	3	14
21	3	10
21	2	7
21	2	6
21	2	6
21	0	2
21	0	2
22	1	1
22	0	1
22	0	1
22	0	0
22	0	0
22	0	0
22	0	0
22	0	0
22	0	0
23	0	2
24	4	9
24	1	3
24	0	0
25	3	12
25	3	7
26	1	1
26	1	1
27	3	10
27	2	5
27	2	4
27	1	3
28	1	1
29	0	0
29	0	0
30	3	8
30	2	5
30	0	0
31	3	11
31	3	8
31	2	6
31	2	5
31	2	4
31	2	4
31	1	3
31	1	3
31	1	1
32	1	1
32	1	1
33	0	0
33	0	0
34	4	16
34	2	11
34	0	2
35	3	11
35	2	5
35	2	5
35	3	4
35	2	4
35	1	2
35	1	2
35	1	2
36	0	0
37	0	1
37	1	1
37	0	0
38	1	1
38	0	1
38	0	0
38	0	0
38	0	0
39	1	3
39	1	2
39	0	0
39	0	0
40	0	0
41	2	4
41	1	4
41	0	0
41	0	0
42	1	2
43	1	1
43	0	0
43	0	0
44	3	6
44	0	0
45	1	1
46	1	2
46	0	0
47	3	9
48	0	0
49	2	6
49	1	2
50	1	1
51	0	2
52	3	16
52	2	5
52	0	0
53	4	20
53	4	20
53	4	19
53	4	15
53	3	9
54	2	3
54	0	0
55	3	7
55	2	5
55	1	2
55	0	1
56	3	18
56	3	18
56	3	18
56	3	18
56	3	16
56	2	16
56	2	15
56	2	11
56	2	10
56	1	3
56	1	3
56	1	2
56	1	2
56	0	1
56	0	0
56	0	0
57	0	0
58	3	8
58	3	7
58	2	6
58	2	5
58	2	5
58	0	3
58	0	2
59	1	2
60	3	9
60	2	6
61	1	2
61	1	1
62	4	19
62	4	18
62	3	17
62	4	16
62	3	14
62	3	13
62	2	13
62	3	12
62	2	12
62	2	11
62	2	10
62	2	10
62	2	9
62	2	8
62	2	8
62	2	8
63	3	10
64	1	1
65	1	3
65	1	2
65	1	2
65	1	2
65	0	0
66	4	20
67	1	1
67	0	0
68	3	18
68	4	17
68	4	15
68	4	15
68	3	14
69	2	4
70	1	2
71	4	12
71	3	7
71	2	4
72	3	5
73	0	1
73	0	0
74	0	0
75	2	7
75	0	1
76	0	0
77	4	5
78	1	1
78	1	1
78	1	1
79	3	13
80	3	12
80	3	11
80	2	9
80	2	8
80	2	6
81	3	18
81	2	14
81	3	13
81	2	11
81	2	10
81	2	6
81	2	5
81	2	5
81	2	5
81	2	5
81	2	5
81	1	4
81	1	3
81	1	3
82	3	15
82	2	6
82	2	5
82	1	3
82	1	3
82	0	2
82	1	2
82	0	1
82	0	0
82	0	0
83	1	1
84	4	11
84	3	11
84	3	9
84	3	9
84	3	6
84	2	5
84	2	4
84	2	4
84	1	4
84	1	3
85	3	4
86	3	8
86	3	8
87	2	3
88	1	1
88	0	0
89	2	3
89	0	0
90	3	7
90	2	7
90	2	6
91	0	1
92	4	18
92	4	17
92	4	17
92	3	14
92	4	14
92	3	12
92	3	11
92	3	10
92	2	9
92	3	9
92	2	7
92	3	7
92	2	6
92	2	6
92	2	5
92	2	5
92	2	4
92	2	4
92	2	4
92	2	4
92	1	3
92	0	2
93	3	3
94	0	0
95	1	1
96	3	7
96	3	7
96	3	6
96	2	6
96	1	5
96	2	5
96	2	5
96	0	3
96	0	3
97	3	12
97	0	4
98	4	12
98	4	11
98	2	7
98	2	6
98	1	5
98	0	4
98	1	4
98	1	4
98	1	4
98	1	4
98	0	3
99	4	14
99	2	6
100	2	3
101	2	4
101	1	3
101	1	2
102	2	10
102	2	6
102	3	6
102	2	6
102	2	4
102	1	3
103	1	5
103	0	0
104	2	5
105	2	10
106	1	1
106	0	1
106	0	1
107	2	6
107	2	5
107	2	5
107	2	5
107	2	4
107	2	4
107	1	4
107	1	4
107	0	0
108	4	13
108	4	10
108	2	8
108	3	8
108	3	7
108	3	6
108	3	5
108	2	5
109	3	18
109	3	16
109	3	12
109	0	7
109	2	4
110	0	0
111	3	17
111	3	13
112	4	18
112	3	9
112	0	2
113	2	4
114	1	1
114	0	0
115	2	4
116	0	1
116	0	1
116	0	0
117	4	12
117	3	6
118	3	9
118	3	8
119	4	17
120	0	0
121	1	8
121	2	8
121	2	7
121	2	7
121	0	7
121	1	6
121	1	6
121	1	6
121	3	5
121	1	5
121	1	5
121	2	4
122	0	0
123	3	9
123	2	5
124	2	6
124	2	5
124	2	5
124	0	2
124	0	2
125	4	7
125	2	5
125	2	4
125	2	2
125	0	0
126	0	0
127	4	20
127	3	19
127	3	18
127	3	18
127	3	16
127	0	0
128	4	18
128	4	18
128	4	18
128	2	15
128	2	12
128	2	10
128	2	8
128	2	6
128	1	6
128	1	4
128	0	3
128	0	3
129	0	0
130	4	14
130	2	6
131	3	10
132	2	8
132	1	4
133	4	13
133	4	11
133	3	10
133	3	10
133	2	6
133	2	5
133	0	3
133	1	3
133	0	2
133	0	2
133	0	2
134	4	20
134	4	19
134	3	18
134	3	18
134	3	18
134	3	15
134	2	8
134	1	4
134	1	4
134	1	4
134	1	4
134	1	4
134	1	4
134	1	4
134	1	4
134	1	3
134	1	3
134	1	3
134	1	3
134	1	3
134	0	3
134	1	3
134	1	3
134	1	3
135	3	8
135	3	8
136	3	16
136	3	11
136	2	5
137	3	8
138	0	0
138	0	0
139	3	12
139	3	10
139	0	0
140	4	20
140	3	13
140	2	13
140	0	0
141	3	10
141	3	8
141	2	5
142	1	3
143	3	18
143	3	17
143	3	17
143	4	17
143	4	17
143	3	15
143	3	13
143	3	13
143	3	13
143	3	13
143	3	12
143	3	12
143	2	4
143	1	2
144	4	19
144	4	17
144	4	16
144	4	14
144	4	14
144	4	12
144	3	8
144	0	0
144	0	0
145	3	17
145	3	15
145	3	13
145	3	13
145	3	12
145	3	11
145	3	10
145	3	9
145	2	9
145	2	8
145	3	8
145	2	6
145	2	5
145	2	5
145	1	4
145	1	3
145	1	2
146	1	2
146	0	1
147	0	1
147	0	0
147	0	0
148	0	1
148	0	0
149	4	11
149	4	10
149	2	4
149	2	4
149	1	3
150	2	9
150	2	4
150	1	3
151	0	0
152	0	0
153	1	2
154	4	16
154	4	15
154	3	14
154	2	12
154	1	7
154	1	7
154	1	6
154	1	6
154	1	6
154	1	6
154	3	5
154	1	5
154	1	5
154	0	5
154	1	5
154	0	4
154	0	4
154	0	4
154	1	4
154	0	3
154	0	0
155	3	8
155	0	0
156	2	5
156	0	1
157	3	11
157	0	0
158	0	0
158	0	0
158	0	0
158	0	0
159	0	0
160	3	7
160	2	5
160	2	5
160	2	5
160	2	5
160	2	5
161	0	0
161	0	0
161	0	0
162	0	0
162	0	0
163	2	6
163	2	5
163	1	2
163	1	1
164	3	12
165	3	11
165	0	1
166	1	1
167	1	1
167	0	0
168	3	9
169	4	20
169	3	18
169	3	17
169	3	16
169	4	15
169	3	14
169	3	14
169	3	13
169	2	11
169	2	10
169	2	6
169	2	6
169	1	3
169	1	3
170	3	10
170	2	5
170	2	5
170	2	5
171	2	5
172	2	4
172	0	2
172	0	2
172	0	1
173	0	0
174	2	6
174	2	5
174	3	5
174	2	4
174	1	4
174	0	3
174	1	2
175	0	1
176	0	0
177	4	19
177	4	18
177	4	18
177	4	18
177	4	15
177	4	13
177	4	13
177	3	12
177	3	12
177	4	11
177	3	6
177	3	6
177	0	3
177	0	2
178	3	11
178	3	8
178	3	8
178	3	7
179	3	12
180	4	16
180	4	14
180	4	13
180	4	13
180	3	10
180	3	9
180	4	7
180	3	6
180	3	5
181	2	4
181	1	3
181	0	2
181	0	2
181	1	2
181	1	2
181	0	2
181	0	1
182	3	11
183	2	7
184	4	20
184	4	16
185	2	9
185	2	4
186	3	19
186	3	18
186	2	16
186	2	11
186	1	10
186	2	7
186	1	4
186	1	3
186	1	3
186	1	3
186	1	3
186	1	3
186	1	3
187	3	5
187	3	5
187	2	4
187	2	4
187	2	4
187	1	3
187	1	2
187	1	2
187	1	2
187	1	2
188	1	3
188	0	0
189	4	13
189	2	8
189	2	5
189	2	5
189	2	5
189	1	4
189	1	4
189	1	4
189	0	3
189	0	3
189	0	2
189	0	2
190	0	0
191	0	0
192	4	19
192	3	18
193	2	9
193	2	4
193	0	3
193	1	2
193	0	2
194	0	0
195	4	12
195	1	3
195	0	1
195	0	0
196	1	2
197	4	11
198	4	19
198	2	4
198	1	2
199	2	4
199	0	1
200	1	2
200	0	0
201	2	10
201	3	9
201	3	8
201	3	6
201	1	3
202	4	15
202	3	11
202	1	5
202	2	4
202	0	2
203	1	1
204	2	11
204	1	10
204	2	5
204	1	4
204	1	3
204	1	3
204	1	3
204	1	3
204	0	2
204	1	2
204		0
205	4	18
205	4	17
205	3	14
206	4	18
206	4	15
207	3	13
207	3	12
207	3	12
207	3	12
207	3	10
207	3	8
207	2	7
207	3	7
207	2	5
207	2	5
208	0	0
209	2	2
209	2	2
210	4	19
210	4	19
210	3	18
210	4	17
210	3	16
210	3	13
210	3	13
210	2	7
211	1	3
212	0	0
212	0	0
213	2	6
213	2	6
213	0	3
213	0	1
213	0	1
213	0	1
213	1	1
213	1	1
213	0	0
213	0	0
213	0	0
214	2	4
214	2	2
214	0	0
215	2	5
215	2	5
215	1	3
216	3	4
216	2	3
216	0	0
217	1	3
218	1	1
218	1	1
218	0	0
218	0	0
219	1	1
219	0	1
219	1	1
219	0	0
219	0	0
219	0	0
219	0	0
219	0	0
219	0	0
220	2	7
220	0	0
221	1	2
221	0	2
221	0	0
222	0	0
223	0	0
224	2	3
225	3	17
225	3	10
225	2	7
225	2	5
225	2	5
225	1	4
225	1	2
226	4	19
226	4	13
226	4	13
226	3	12
226	3	12
226	3	8
226	1	2
226	1	2
226	1	2
226	1	2
226	1	1
226	0	1
226	0	0
226	0	0
227	0	0
228	0	0
229	3	8
229	3	8
229	3	6
230	1	1
231	3	8
232	3	8
232	3	6
232	2	6
232	2	5
232	2	4
232	2	4
232	2	4
233	4	14
233	3	12
233	3	11
233	2	6
233	2	5
233	2	5
234	4	15
234	3	8
234	1	5
234	2	4
234	1	3
234	1	3
234	0	1
235	2	3
236	2	7
237	0	0
238	4	19
238	4	17
239	2	3
239	1	2
239	1	2
239	0	0
240	1	1
240	0	0
240	0	0
240	0	0
241	1	4
241	0	1
242	0	0
243	4	19
243	3	18
243	3	18
243	3	18
243	3	18
243	3	17
243	3	16
243	3	16
243	3	15
243	3	14
243	3	13
243	3	12
243	3	12
243	2	10
243	3	8
243	3	6
243	3	5
243	3	5
243	3	5
243	2	5
243	2	5
243	2	4
243	2	4
243	1	3
243	0	0
244	3	10
244	3	8
244	2	5
245	3	10
245	3	6
245	2	4
246	0	2
247	3	12
247	0	2
248	2	4
248	2	4
248	0	1
249	4	19
249	4	19
249	4	16
249	3	15
249	3	14
249	3	13
250	2	4
250	0	0
251	0	0
251	0	0
252
253	4	10
254	0	1
255	0	0
256	2	4
257	0	1
258	4	20
258	4	20
258	3	19
258	3	18
258	2	12
258	3	11
258	3	8
258	2	7
258	2	7
258	2	5
258	2	3
258	1	3
259	1	1
259	0	0
259	0	0
260	2	4
261	3	11
261	2	7
261	3	7
261	2	6
261	1	5
261	2	5
261	2	5
261	1	4
261	1	4
261	1	3
261	1	3
261	1	3
261	0	3
261	1	3
261	1	2
261	0	2
261	1	2
261	1	2
261	1	2
261	1	2
261	1	1
261	1	1
261	0	1
261	0	1
261	0	0
261	0	0
261	0	0
262	2	5
262	2	5
262	1	3
262	1	3
262	2	3
262	1	3
262	1	3
262	1	3
262	1	2
262	0	2
262	0	1
262	0	1
263	3	15
263	3	14
263	3	12
263	3	11
263	2	7
263	2	7
263	2	6
263	1	5
263	2	4
263	1	3
263	1	2
264	3	8
264	2	6
264	2	4
264	0	0
265	2	2
265	0	2
265	0	0
266	3	10
267	0	2
267	0	1
267	0	1
268	0	0
269	0	3
269	0	3
269	0	0
270	0	0
271	3	12
271	3	7
271	2	5
271	1	3
272	3	9
272	2	4
272	2	4
273	4	16
274	0	0
275	0	3
275	0	0
275	0	0
276	0	0
277	3	14
277	3	13
277	2	7
277	2	7
277	2	7
277	2	7
277	2	6
277	2	5
277	1	5
278	4	18
278	3	18
278	3	18
278	4	15
278	3	14
278	3	13
279	1	2
280	4	19
280	4	19
280	4	19
280	4	19
280	4	19
280	3	16
280	3	16
280	3	15
281	3	11
281	3	10
281	2	6
281	2	4
281	1	4
281	1	3
281	0	1
282	3	5
282	3	5
282	2	3
282	1	2
283	2	4
283	2	4
283	2	4
284	3	12
284	3	7
284	2	4
284	2	4
284	0	0
285	2	4
285	1	3
285	1	3
285	0	2
285	0	2
285	0	2
285	0	2
285	0	2
285	0	2
285	0	2
285	0	2
285	0	2
286	3	9
286	1	1
287	4	20
287	4	18
287	4	14
287	3	11
287	3	9
287	3	8
287	3	8
287	2	6
287	2	4
287	2	4
288	3	11
289	1	3
289	1	2
290	0	0
291	3	5
291	1	5
291	0	1
292	3	8
293	3	7
293	3	7
293	3	6
293	2	4
293	1	3
294	2	5
294	0	0
295	4	11
295	1	3
296	2	4
296	0	0
296	0	0
297	3	10
297	3	9
297	3	9
297	3	9
297	3	9
297	3	9
297	3	9
297	3	9
297	3	9
297	3	9
297	3	9
297	3	9
297	3	9
297	3	9
297	3	9
297	3	8
297	3	8
297	2	3
297	1	2
297	1	2
297	1	2
297	0	2
297	1	2
297	1	2
297	0	1
298	4	20
298	4	20
298	4	20
298	4	20
298	4	16
299	1	1
299	0	1
299	0	1
299	0	0
300	0	1
300	0	1
301	1	1
302	4	19
302	4	18
302	3	16
302	4	16
302	3	15
302	3	14
302	4	13
302	3	11
302	3	9
302	3	9
302	2	9
302	3	9
302	2	7
302	2	6
302	2	4
302	0	3
303	3	8
303	2	4
303	1	2
303	0	1
304	3	10
304	3	9
304	3	8
304	2	4
305	3	10
305	2	5
305	2	5
306	1	1
306	0	1
306	0	0
306	0	0
306	0	0
306	0	0
307	4	8
307	4	7
307	1	5
307	2	5
307	3	4
307	2	4
307	1	4
307	1	3
307	1	2
308	3	11
308	1	1
309	3	14
309	3	13
309	3	13
309	3	10
309	2	8
309	3	6
309	1	3
309	1	3
309	0	2
310	3	10
311	0	0
312	3	18
312	3	16
312	3	15
312	3	15
312	3	13
312	3	6
313	0	1
313	0	0
314	3	9
315	3	14
315	3	14
315	3	12
315	3	11
315	2	7
315	2	6
315	3	6
315	2	5
315	3	5
315	2	5
315	2	5
315	2	5
315	2	5
315	2	5
315	2	5
315	2	4
315	2	4
315	2	4
315	2	4
315	1	4
315	2	4
315	1	3
315	1	3
315	1	3
315	1	2
315
316	3	11
316	3	11
316	2	4
316	1	2
316	1	2
316	1	2
317	3	5
318	4	19
318	4	18
318	3	17
318	4	16
318	4	16
318	3	16
318	3	14
318	2	4
318	2	4
319	4	13
319	0	9
319	0	3
319	0	2
320	3	12
320	3	7
321	4	16
321	4	16
321	4	15
321	4	15
321	2	9
321	1	5
321	1	4
321	1	3
321	0	2
321	0	2
321	0	1
321	0	0
322	3	6
322	1	5
323	1	1
324	2	7
324	2	4
325	3	9
325	2	6
325	2	4
325	2	4
325	1	4
325	1	4
325	2	3
325	2	3
325	1	3
325	1	3
326	0	0
327	1	1
328	4	18
328	4	14
328	3	10
328	3	8
328	3	4
328	1	2
329	2	4
329	1	2
330	3	14
330	3	9
330	3	7
330	2	5
330	1	3
330	1	3
331	0	0
332	4	20
332	4	20
332	4	18
332	4	17
332	4	14
332	4	13
332	3	8
333	3	17
333	3	17
333	3	16
334	0	3
335	3	6
335	0	3
335	1	3
335	1	3
335	1	3
335	1	3
335	1	3
335	1	3
335	1	3
335	1	3
335	1	3
335	0	2
335	1	2
335	0	1
336	0	1
337	3	8
338	0	0
339	2	4
339	2	4
339	2	3
339	2	3
339	1	3
339	1	2
340	2	3
340	0	0
341	1	2
341	0	0
342	1	2
342	1	2
342	0	1
342	1	1
342	0	0
342	0	0
343	1	2
343	0	0
343	0	0
344	4	20
344	4	18
345	0	1
345	0	0
346	4	14
346	3	13
346	3	12
346	3	12
346	3	10
346	2	9
346	3	9
346	2	6
346	2	5
346	2	4
346	1	3
347	4	16
347	4	15
347	4	13
347	3	7
347	2	5
347	2	4
348	0	1
349	0	0
350	4	18
350	4	14
350	4	12
350	3	9
350	3	9
350	3	9
350	2	8
351	3	13
351	0	0
352	1	1
353	2	5
353	1	1
354	3	7
355	3	8
355	2	5
355	1	1
356	3	9
356	2	4
357	2	5
357	1	3
358	3	9
358	3	8
358	3	7
358	2	5
358	2	5
358	1	4
358	1	4
358	0	3
358	0	3
358	0	2
358	0	2
358	0	2
359	4	18
359	3	16
359	4	14
359	3	13
359	3	11
359	1	4
359	2	4
360	1	13
360	1	8
361	4	12
361	2	8
361	3	7
361	2	5
361	2	5
361	2	5
361	2	3
361	1	2
362	1	3
363	3	8
363	0	0
364	3	9
364	3	7
364	2	5
365	2	4
365	2	4
365	0	1
366	0	0
367	0	1
368	2	7
369	1	4
369	1	2
369	1	2
369	1	1
369	1	1
369	0	1
369	1	1
369	1	1
369	1	1
369	0	0
369	0	0
369	0	0
369	0	0
369	0	0
370	1	1
370	0	0
370	0	0
371	4	15
371	3	11
371	1	3
372	0	0
372	0	0
373	1	1
374	0	2
375	0	0
376	2	3
376	1	1
377	1	1
378	3	15
378	3	14
378	3	14
378	3	13
378	3	12
378	2	9
378	2	6
378	2	5
378	1	4
378	1	3
378	1	3
378	1	3
378	1	3
378	0	2
378	0	2
378	0	1
379	3	13
379	4	13
379	3	11
379	3	11
379	3	7
379	2	4
380	0	0
381	4	18
381	4	16
381	4	14
381	4	14
381	3	12
381	4	11
381	2	8
381	2	8
381	2	5
382	4	20
383	3	16
383	3	13
383	3	12
383	3	12
383	3	11
383	3	11
383	3	11
383	2	10
383	3	10
383	3	9
383	2	9
383	2	7
383	1	2
383	1	1
383	1	1
383	0	0
383	0	0
384	4	19
384	4	19
384	3	15
384	1	5
384	1	3
384	1	3
384	1	3
384	1	2
384	2	2
384	1	2
384	1	1
385	3	14
385	3	12
385	3	11
385	3	11
385	3	9
385	3	9
385	3	8
386	1	2
386	0	0
387	0	0
388	0	0
389	3	19
389	3	18
389	3	18
390	0	2
391	1	1
391	0	0
392	2	3
392	0	0
393	0	0
394	1	4
394	1	3
394	1	3
394	1	3
395	1	1
396	0	2
397	4	18
397	3	15
397	3	14
397	3	14
397	3	14
397	3	13
397	3	13
397	3	12
397	3	12
397	3	12
397	3	11
397	3	10
397	3	10
397	2	9
397	2	7
397	2	6
397	3	5
397	2	4
397	2	4
397	2	4
397	2	4
397	2	4
397	2	4
397	2	4
397	2	4
397	2	4
397	1	3
397	1	3
397	1	2
397	0	1
397	0	1
397	0	1
398	3	12
398	3	8
398	2	4
398	2	3
399	3	6
399	3	6
399	2	4
399	1	2
400	3	9
400	1	5
400	1	4
401	3	17
401	0	2
402	3	10
402	2	4
402	0	0
403	2	8
403	1	4
403	1	4
403	1	3
403	1	3
403	1	2
403	1	2
403	0	1
404	1	1
405	4	13
405	3	11
405	3	10
405	2	9
405	2	6
405	0	2
405	0	0
406	2	4
407	4	18
407	4	17
407	3	15
407	3	12
407	3	12
407	3	11
407	3	10
407	2	7
407	2	5
407	0	0
408	1	1
409	1	1
409	0	1
409	0	0
409	0	0
409	0	0
409	0	0
410	3	14
410	3	14
410	2	11
410	1	5
411	3	14
411	1	7
411	2	6
411	2	5
411	1	5
411	1	5
411	2	4
412	0	0
412	0	0
412	0	0
412	0	0
412	0	0
413	1	1
413	0	0
414	0	0
415	2	4
415	1	3
415	2	2
415	1	2
415	1	1
415	1	1
415	1	1
415	0	0
415	0	0
416	0	0
417	1	3
417	1	2
417	1	2
417	1	1
417	1	1
417	0	1
417	0	0
418	1	1
418	0	0
419	2	12
420	3	18
421	0	0
421	0	0
422	0	1
423	4	5
423	3	3
424	4	15
424	3	15
424	4	15
424	4	14
424	4	14
424	3	12
424	4	12
424	3	12
424	3	11
424	3	10
424	3	10
424	2	9
424	3	8
424	2	6
424	3	6
424	2	5
424	2	5
424	2	5
424	2	5
424	2	5
424	2	4
424	2	4
424	2	3
424	0	2
424	1	2
424	0	1
424	0	1
424	0	1
425	0	0
426	2	4
426	2	4
426	2	4
426	2	3
426	0	3
426	1	3
426	0	2
426	0	2
427	0	0
428	3	9
428	3	6
428	0	2
429	0	0
430	3	6
430	1	4
430	0	0
431	3	7
431	2	3
432	3	3
432	1	1
433	0	0
433	0	0
434	3	14
434	4	13
434	3	8
434	2	6
434	3	4
434	1	2
435	3	18
435	3	17
435	3	17
435	3	17
435	3	16
435	3	16
435	3	16
435	3	16
435	3	16
435	3	15
435	3	15
435	2	15
435	3	15
435	3	15
435	2	15
435	2	15
435	3	14
435	3	14
435	2	14
435	2	14
435	2	14
435	1	14
435	3	13
435	2	13
435	2	13
435	1	13
435	2	13
435	1	13
435	3	12
435	2	12
435	2	12
435	2	9
435	2	9
435	0	7
435	0	7
435	1	7
435	1	5
435	0	5
435	0	2
435	0	2
435	0	2
435	0	2
435	0	0
436	3	17
436	3	14
436	1	11
436	1	8
436	2	8
436	2	8
436	1	7
436	2	7
436	2	7
436	2	6
436	1	6
436	0	6
436	2	6
436	1	5
436	2	5
436	0	4
436	1	4
436	1	4
436	0	3
436	0	3
436	1	3
436	0	3
436	0	2
437	4	17
437	4	15
437	3	14
437	4	14
437	4	13
437	4	12
437	4	12
437	3	11
437	3	8
437	3	8
437	2	5
437	2	4
437	2	4
437	3	4
437	2	4
437	2	3
437	2	3
437	2	3
437	2	2
437	1	2
437	1	2
437	1	2
437	0	0
437	0	0
437	0	0
437	0	0
438	2	7
439	2	6
439	2	6
439	2	6
439	2	6
439	2	6
439	2	5
439	1	5
439	1	5
439	1	4
439	1	4
439	1	3
440	0	3
441	0	0
442	0	0
443	4	16
443	3	6
444	0	2
444	0	1
444	1	1
444	0	0
445	2	3
446	4	19
446	3	13
446	3	11
446	3	8
446	3	7
446	3	6
446	3	6
446	2	5
446	2	5
446	2	5
446	2	5
446	3	4
446	2	4
446	2	2
446	0	1
446	0	0
447	3	12
447	4	9
448	3	12
448	3	11
448	3	10
448	2	6
449	3	8
450	0	1
450	0	1
450	0	0
450	0	0
450	0	0
450	0	0
451	4	15
451	4	14
452	2	3
453	4	20
453	3	18
453	3	18
453	0	1
454	3	11
455	4	14
455	4	13
455	4	12
455	4	9
456	3	12
457	4	8
457	3	7
458	3	5
459	2	4
460	3	18
460	3	17
460	2	17
460	2	16
[truncated: 459 more rows]
